# Supplementary material for: An insect virus differentially alters gene expression among life stages of an insect vector and enhances bacterial phytopathogen transmission
Source: J Virol. 2024 Dec 23;99(1):e01630-24. doi: 10.1128/jvi.01630-24 (PMC11784072; doi:10.1128/jvi.01630-24)
Supplement: Table S3 — Summary of all Gene Ontology (GO) annotation analysis in viruliferous Diaphorina citri adults and nymphs. [file jvi.01630-24-s0003.xlsx]

## Sheet: Adult_GO_set_enrich_DEGs_padj
GO_accession	Description	Term_type	pvalue	p.adjust	qvalue	setSize	enrichmentScore	NES	Gene_name_core_enrichment
GO:0048731	system development	BP	0.0035597	0.0035597	0.383995	43	0.587054	1.71592	103506452/103506783/103515892/103514159
GO:0007018	microtubule-based movement	BP	0.00448996	0.00448996	0.424183	34	-0.649157	-1.70207	103511237/103509072/108252000/103520358/103523425/103521631/103524687/103515938/108254430/103515939/103524109/103523672/103522504/103506183
GO:0044093	positive regulation of molecular function	BP	0.00479091	0.00479091	0.425804	21	0.721243	1.86375	103507442/103517765/103520271/108252162/103520579/103516681/103522252
GO:0032501	multicellular organismal process	BP	0.00552144	0.00552144	0.453592	75	0.494376	1.61762	103506452/103506783/103507442/103523576/103515892/103507998/108252162/103514159/103516613/103520579/103508197/103517371/103521460/103521138
GO:0043087	regulation of GTPase activity	BP	0.00895406	0.00895406	0.499421	10	0.810983	1.77789	103517765/103520271/103516681/103522252
GO:0043547	positive regulation of GTPase activity	BP	0.00895406	0.00895406	0.499421	10	0.810983	1.77789	103517765/103520271/103516681/103522252
GO:0051345	positive regulation of hydrolase activity	BP	0.00895406	0.00895406	0.499421	10	0.810983	1.77789	103517765/103520271/103516681/103522252
GO:0009101	glycoprotein biosynthetic process	BP	0.00962914	0.00962914	0.499421	38	0.579011	1.66857	103522072/103512536
GO:0006915	apoptotic process	BP	0.0106729	0.0106729	0.499421	8	0.828454	1.74136	103519513/103507530/103505258/103513681
GO:0007017	microtubule-based process	BP	0.0121333	0.0121333	0.499421	61	-0.543505	-1.5627	103510784/103518214/103510416/103508326/108252900/103522891/103506000/103522254/103520590/103517515/103511237/103522683/103509072/108252000/103520358/103523425/103521631/103524687/103512847/103515938/103517567/108254430/103515939/103524109/103523672/103523170/103522504/103506183
GO:0010941	regulation of cell death	BP	0.0136021	0.0136021	0.499421	4	0.908181	1.6158	103519513/103507530
GO:0043067	regulation of programmed cell death	BP	0.0136021	0.0136021	0.499421	4	0.908181	1.6158	103519513/103507530
GO:0006486	protein glycosylation	BP	0.0136079	0.0136079	0.499421	37	0.586261	1.67138	103522072/103512536
GO:0043413	macromolecule glycosylation	BP	0.0136079	0.0136079	0.499421	37	0.586261	1.67138	103522072/103512536
GO:0070085	glycosylation	BP	0.0136079	0.0136079	0.499421	37	0.586261	1.67138	103522072/103512536
GO:0009100	glycoprotein metabolic process	BP	0.0137546	0.0137546	0.499421	39	0.573262	1.65331	103522072/103512536
GO:0000154	rRNA modification	BP	0.0140088	0.0140088	0.499421	3	-0.937976	-1.51146	103510565/103511803
GO:0070646	protein modification by small protein removal	BP	0.0144745	0.0144745	0.506465	23	-0.679003	-1.69142	103515813/103523342/103524951/103507433
GO:0051239	regulation of multicellular organismal process	BP	0.0155468	0.0155468	0.526418	9	0.82126	1.76304	103507442/103523576/108252162/103520579
GO:0043414	macromolecule methylation	BP	0.0162075	0.0162075	0.526418	29	-0.624223	-1.59558	103509794/103511803/103520379/103509997
GO:0008219	cell death	BP	0.0163006	0.0163006	0.526418	9	0.818865	1.7579	103519513/103507530/103505258/103513681
GO:0012501	programmed cell death	BP	0.0163006	0.0163006	0.526418	9	0.818865	1.7579	103519513/103507530/103505258/103513681
GO:0010959	regulation of metal ion transport	BP	0.0185178	0.0185178	0.526418	8	0.800918	1.68348	103507442/108252162/103520579
GO:0016579	protein deubiquitination	BP	0.0196852	0.0196852	0.526418	21	-0.680705	-1.65712	103515813/103523342/103524951/103507433
GO:0042981	regulation of apoptotic process	BP	0.020356	0.020356	0.526418	3	0.92624	1.52329	103519513/103507530
GO:0022008	neurogenesis	BP	0.0203665	0.0203665	0.526418	24	0.621226	1.64282	103506783/103515892/103514159/103521460/103513900/103506437/103514450/103518374/103506615/103523791/103521220/103510154/103511522/103522892
GO:0006082	organic acid metabolic process	BP	0.0205284	0.0205284	0.526418	125	0.386314	1.3463	103510498/103514557/103524632/103522181/103520977/103518824/108253737/103508880/103524631/103510040/103514039/103517870/103513505/103520978/103509430
GO:0065009	regulation of molecular function	BP	0.0211856	0.0211856	0.526418	38	0.54474	1.56981	103507442/103519513/103517765/103509535/103520271/108252162/103520579/103516681/103522252/108252416
GO:0070647	protein modification by small protein conjugation or removal	BP	0.021811	0.021811	0.526418	69	-0.516082	-1.50787	103516074/103511256/103516769/103510426/103515813/103523342/103506821/103525021/103524951/103507433
GO:0048856	anatomical structure development	BP	0.0220602	0.0220602	0.526418	76	0.442224	1.44309	103506452/103506783/103519826/103515892/103514159/103509060/103508197/103516715/103517371/103521460/103519098/103513900
GO:0007399	nervous system development	BP	0.0221404	0.0221404	0.526418	25	0.615573	1.6187	103506783/103515892/103514159/103521460/103513900/103506437/103514450/103518374/103506615/103523791/103521220/103510154/103511522/103522892/103518099
GO:0045893	positive regulation of DNA-templated transcription	BP	0.0248084	0.0248084	0.526418	10	0.750328	1.64492	103506783/103515200/103517712
GO:1902680	positive regulation of RNA biosynthetic process	BP	0.0248084	0.0248084	0.526418	10	0.750328	1.64492	103506783/103515200/103517712
GO:1903508	positive regulation of nucleic acid-templated transcription	BP	0.0248084	0.0248084	0.526418	10	0.750328	1.64492	103506783/103515200/103517712
GO:0048699	generation of neurons	BP	0.0262655	0.0262655	0.526418	23	0.624983	1.62983	103506783/103515892/103514159/103521460/103513900/103506437/103514450/103518374/103506615/103523791/103521220/103510154/103511522/103522892
GO:0019752	carboxylic acid metabolic process	BP	0.0267768	0.0267768	0.526418	123	0.402468	1.39813	103510498/103514557/103524632/103522181/103520977/103518824/108253737/103508880/103524631/103510040/103514039/103517870/103513505/103520978/103509430
GO:0043436	oxoacid metabolic process	BP	0.0267768	0.0267768	0.526418	123	0.402468	1.39813	103510498/103514557/103524632/103522181/103520977/103518824/108253737/103508880/103524631/103510040/103514039/103517870/103513505/103520978/103509430
GO:0045944	positive regulation of transcription by RNA polymerase II	BP	0.0270809	0.0270809	0.526418	9	0.792328	1.70093	103506783/103515200
GO:0006979	response to oxidative stress	BP	0.0272187	0.0272187	0.526418	17	0.70064	1.73894	103510881/103506134/103516067/103509866
GO:0006813	potassium ion transport	BP	0.0274596	0.0274596	0.526418	9	0.790378	1.69674	103507442/103515134/108252162/103520579
GO:0007271	synaptic transmission, cholinergic	BP	0.0362187	0.0362187	0.526418	7	0.801049	1.64591	103507442/108252162/103520579
GO:0007622	rhythmic behavior	BP	0.0362187	0.0362187	0.526418	7	0.801049	1.64591	103507442/108252162/103520579
GO:0022410	circadian sleep/wake cycle process	BP	0.0362187	0.0362187	0.526418	7	0.801049	1.64591	103507442/108252162/103520579
GO:0022898	regulation of transmembrane transporter activity	BP	0.0362187	0.0362187	0.526418	7	0.801049	1.64591	103507442/108252162/103520579
GO:0030431	sleep	BP	0.0362187	0.0362187	0.526418	7	0.801049	1.64591	103507442/108252162/103520579
GO:0032222	regulation of synaptic transmission, cholinergic	BP	0.0362187	0.0362187	0.526418	7	0.801049	1.64591	103507442/108252162/103520579
GO:0032409	regulation of transporter activity	BP	0.0362187	0.0362187	0.526418	7	0.801049	1.64591	103507442/108252162/103520579
GO:0032411	positive regulation of transporter activity	BP	0.0362187	0.0362187	0.526418	7	0.801049	1.64591	103507442/108252162/103520579
GO:0032412	regulation of monoatomic ion transmembrane transporter activity	BP	0.0362187	0.0362187	0.526418	7	0.801049	1.64591	103507442/108252162/103520579
GO:0032414	positive regulation of ion transmembrane transporter activity	BP	0.0362187	0.0362187	0.526418	7	0.801049	1.64591	103507442/108252162/103520579
GO:0034764	positive regulation of transmembrane transport	BP	0.0362187	0.0362187	0.526418	7	0.801049	1.64591	103507442/108252162/103520579
GO:0034767	positive regulation of monoatomic ion transmembrane transport	BP	0.0362187	0.0362187	0.526418	7	0.801049	1.64591	103507442/108252162/103520579
GO:0042745	circadian sleep/wake cycle	BP	0.0362187	0.0362187	0.526418	7	0.801049	1.64591	103507442/108252162/103520579
GO:0042749	regulation of circadian sleep/wake cycle	BP	0.0362187	0.0362187	0.526418	7	0.801049	1.64591	103507442/108252162/103520579
GO:0042752	regulation of circadian rhythm	BP	0.0362187	0.0362187	0.526418	7	0.801049	1.64591	103507442/108252162/103520579
GO:0043266	regulation of potassium ion transport	BP	0.0362187	0.0362187	0.526418	7	0.801049	1.64591	103507442/108252162/103520579
GO:0043268	positive regulation of potassium ion transport	BP	0.0362187	0.0362187	0.526418	7	0.801049	1.64591	103507442/108252162/103520579
GO:0043270	positive regulation of monoatomic ion transport	BP	0.0362187	0.0362187	0.526418	7	0.801049	1.64591	103507442/108252162/103520579
GO:0045187	regulation of circadian sleep/wake cycle, sleep	BP	0.0362187	0.0362187	0.526418	7	0.801049	1.64591	103507442/108252162/103520579
GO:0048512	circadian behavior	BP	0.0362187	0.0362187	0.526418	7	0.801049	1.64591	103507442/108252162/103520579
GO:0050795	regulation of behavior	BP	0.0362187	0.0362187	0.526418	7	0.801049	1.64591	103507442/108252162/103520579
GO:0050802	circadian sleep/wake cycle, sleep	BP	0.0362187	0.0362187	0.526418	7	0.801049	1.64591	103507442/108252162/103520579
GO:0050804	modulation of chemical synaptic transmission	BP	0.0362187	0.0362187	0.526418	7	0.801049	1.64591	103507442/108252162/103520579
GO:0051050	positive regulation of transport	BP	0.0362187	0.0362187	0.526418	7	0.801049	1.64591	103507442/108252162/103520579
GO:0071805	potassium ion transmembrane transport	BP	0.0362187	0.0362187	0.526418	7	0.801049	1.64591	103507442/108252162/103520579
GO:0099177	regulation of trans-synaptic signaling	BP	0.0362187	0.0362187	0.526418	7	0.801049	1.64591	103507442/108252162/103520579
GO:1901016	regulation of potassium ion transmembrane transporter activity	BP	0.0362187	0.0362187	0.526418	7	0.801049	1.64591	103507442/108252162/103520579
GO:1901018	positive regulation of potassium ion transmembrane transporter activity	BP	0.0362187	0.0362187	0.526418	7	0.801049	1.64591	103507442/108252162/103520579
GO:1901379	regulation of potassium ion transmembrane transport	BP	0.0362187	0.0362187	0.526418	7	0.801049	1.64591	103507442/108252162/103520579
GO:1901381	positive regulation of potassium ion transmembrane transport	BP	0.0362187	0.0362187	0.526418	7	0.801049	1.64591	103507442/108252162/103520579
GO:1903818	positive regulation of voltage-gated potassium channel activity	BP	0.0362187	0.0362187	0.526418	7	0.801049	1.64591	103507442/108252162/103520579
GO:1904062	regulation of monoatomic cation transmembrane transport	BP	0.0362187	0.0362187	0.526418	7	0.801049	1.64591	103507442/108252162/103520579
GO:1904064	positive regulation of cation transmembrane transport	BP	0.0362187	0.0362187	0.526418	7	0.801049	1.64591	103507442/108252162/103520579
GO:2001257	regulation of cation channel activity	BP	0.0362187	0.0362187	0.526418	7	0.801049	1.64591	103507442/108252162/103520579
GO:2001259	positive regulation of cation channel activity	BP	0.0362187	0.0362187	0.526418	7	0.801049	1.64591	103507442/108252162/103520579
GO:0007275	multicellular organism development	BP	0.0384196	0.0384196	0.546631	52	0.517222	1.58487	103506452/103506783/103515892/103514159
GO:0050793	regulation of developmental process	BP	0.0387666	0.0387666	0.546631	4	0.861487	1.53272	103519826
GO:0000785	chromatin	CC	0.00145474	0.00145474	0.328003	51	-0.623085	-1.74595	103514552/103508050/103514146/103514548/103510037/103518304/103519648/103519434/103521375/103517120/103515905/103523987/103515903/103519432/103519656/103519435/103519649/103521376/103518305/103521373/103519655/103519431/108253721/103524181/103515915/103519658/103515906/103523988/103519647/103521228/103518306/103521374/103524041/103524173/103520441/103514550/108253719/103516192/103507294/103513844
GO:0043228	non-membrane-bounded organelle	CC	0.00151294	0.00151294	0.328003	379	-0.413747	-1.46597	103524628/103524216/103507069/103516147/103522396/103524841/103517443/103509921/103524842/103509150/103513610/103505959/103508854/103513670/103515283/103523075/108254085/103505456/103515125/103505652/103508511/103523493/103506284/103508494/103511721/103514770/103519528/103518630/103520936/103510550/103510622/103508035/103516984/103513937/103521896/103511878/108253088/103510157/103507206/103523143…
GO:0043232	intracellular non-membrane-bounded organelle	CC	0.00151294	0.00151294	0.328003	379	-0.413747	-1.46597	103524628/103524216/103507069/103516147/103522396/103524841/103517443/103509921/103524842/103509150/103513610/103505959/103508854/103513670/103515283/103523075/108254085/103505456/103515125/103505652/103508511/103523493/103506284/103508494/103511721/103514770/103519528/103518630/103520936/103510550/103510622/103508035/103516984/103513937/103521896/103511878/108253088/103510157/103507206/103523143…
GO:0000786	nucleosome	CC	0.00198504	0.00198504	0.328003	36	-0.679552	-1.80506	103514548/103518304/103519648/103519434/103521375/103515905/103523987/103515903/103519432/103519656/103519435/103519649/103521376/103518305/103521373/103519655/103519431/108253721/103515915/103519658/103515906/103523988/103519647/103521228/103518306/103521374/103524041/103524173/103514550/108253719/103507294
GO:0032993	protein-DNA complex	CC	0.00225604	0.00225604	0.328003	37	-0.669773	-1.79399	103514548/103518304/103519648/103519434/103521375/103515905/103523987/103515903/103519432/103519656/103519435/103519649/103521376/103518305/103521373/103519655/103519431/108253721/103515915/103519658/103515906/103523988/103519647/103521228/103518306/103521374/103524041/103524173/103514550/108253719/103507294
GO:0044815	DNA packaging complex	CC	0.00239113	0.00239113	0.328003	37	-0.668904	-1.79167	103514548/103518304/103519648/103519434/103521375/103515905/103523987/103515903/103519432/103519656/103519435/103519649/103521376/103518305/103521373/103519655/103519431/108253721/103515915/103519658/103515906/103523988/103519647/103521228/103518306/103521374/103524041/103524173/103514550/108253719/103507294
GO:0005694	chromosome	CC	0.00365811	0.00365811	0.383995	82	-0.544286	-1.63844	103514552/103508050/103514146/103519475/103507128/103514548/103510037/103518304/108253141/103523076/103519648/103519434/103521375/103517120/103515905/103523987/103515903/103519432/103506859/103524055/103505774/103519975/103519656/103519435/103519649/103521376/103518305/103521373/103519655/103505884/103519431/108253721/103517211/103524181/103515915/103519658/103515906/103523988/103519647/103521228…
GO:0031981	nuclear lumen	CC	0.00807322	0.00807322	0.499421	90	-0.502645	-1.52544	103522749/103519887/103523237/103524511/103507931/103514688/103507069/103505693/108254142/103513318/103513670/103508354/103513768/103505652/103506284/103519528/103510622/103511747/103512029/103509444/103508050/103510037/103512477/103517120/103505238/103506248/103516335/103513411/103520506/103508615/103522748/103512931/103511244/103524889/103522243/103520160/103511379/103519975/103514955/103504927…
GO:0015630	microtubule cytoskeleton	CC	0.0088665	0.0088665	0.499421	59	-0.55802	-1.59398	103508326/108252900/103522891/103506000/103522254/103520590/103517515/103511237/103522683/103509855/108252000/103520358/103523425/103513778/103521631/103524687/103521562/103517567/103512201/103524109/103523672/103523170/103522504/103506183
GO:0042995	cell projection	CC	0.0097971	0.0097971	0.499421	39	-0.60319	-1.62717	103518530/103518658/103519025/103522254/108253127/103509540/103511440/103507590/103513921/103509703/103506711/103512201/108254430/103506069/103523170/103508112/103516450/108254065
GO:0098791	Golgi apparatus subcompartment	CC	0.0115994	0.0115994	0.499421	4	0.915136	1.62817	103522072/103507989
GO:0000502	proteasome complex	CC	0.0122368	0.0122368	0.499421	47	-0.573491	-1.58713	103523232/103519144/103509734
GO:1905369	endopeptidase complex	CC	0.0128752	0.0128752	0.499421	54	-0.546486	-1.54548	103523232/103519144/103509734
GO:0005730	nucleolus	CC	0.0133198	0.0133198	0.499421	44	-0.580055	-1.59244	103522749/103519887/103523237/103524511/103507069/103513670/103505652/103506284/103519528/103510622/103509444/103512477/103505238/103516335/103513411/103520506/103508615/103522748/103512931/103511244/103522243/103520160/103511379/103514955/103504927/103520161/103516425/103519342/103523359/108251989/103510918/108252540/103516781
GO:0005929	cilium	CC	0.0136933	0.0136933	0.499421	33	-0.617795	-1.61527	103507590/103513921/103509703/103506711/103512201/108254430/103523170/103508112/103516450/108254065
GO:0120025	plasma membrane bounded cell projection	CC	0.0136933	0.0136933	0.499421	33	-0.617795	-1.61527	103507590/103513921/103509703/103506711/103512201/108254430/103523170/103508112/103516450/108254065
GO:0032991	protein-containing complex	CC	0.0192587	0.0192587	0.526418	711	-0.344899	-1.26806	103521259/103505693/103524841/103517443/103509921/103524842/103509150/103521612/103507052/103513610/103518639/103505959/103508854/103513155/108254142/103513318/103510457/103508354/103514923/103506935/103515283/103520222/108254085/103513768/103518961/103515127/103508897/108254219/103505456/103514986/103518501/103515125/103505652/103506087/108252394/103505718/103508511/103506284/103524498/103509838…
GO:1905368	peptidase complex	CC	0.0265068	0.0265068	0.526418	61	-0.510736	-1.46848	103523232/103519144/103509734
GO:0005875	microtubule associated complex	CC	0.0267646	0.0267646	0.526418	23	-0.654292	-1.62986	103511237/103520358/103523425/103521631/103521562/103524109/103523672/103523170/103522504
GO:0005794	Golgi apparatus	CC	0.0387006	0.0387006	0.546631	65	0.455984	1.44616	103522072/103515313/103507989/103519681
GO:0005634	nucleus	CC	0.0395604	0.0395604	0.550907	628	-0.33742	-1.23027	103514892/103524971/103520963/103520489/103506466/103509335/103518105/103508050/103514122/103508485/103511453/103505261/103524691/103513068/103505713/108253582/103507313/103514146/103519475/108254279/103509367/103505735/103514548/103506255/103513247/103517697/103506502/103510037/103518304/103510834/103512578/103523076/103519648/103519434/103521375/103512477/103523053/103517120/103519969/103520711…
GO:0030286	dynein complex	CC	0.042623	0.042623	0.581515	19	-0.653084	-1.55093	103511237/103520358/103523425/103521631/103524109/103523672/103523170/103522504
GO:0031974	membrane-enclosed lumen	CC	0.0463918	0.0463918	0.596248	120	-0.431559	-1.36511	103522749/103519887/103524189/103523237/103517554/103524511/103507931/103514688/103507069/103505693/108254142/103513318/103513670/103508354/103513768/103505652/103506284/103519528/103510622/103511747/103512029/103509444/103510846/103508050/103511180/103510037/103512477/103517120/103505238/103506248/103516335/103513411/103521826/103520506/103508615/103522748/103512931/103511244/103524889/103522243…
GO:0043233	organelle lumen	CC	0.0463918	0.0463918	0.596248	120	-0.431559	-1.36511	103522749/103519887/103524189/103523237/103517554/103524511/103507931/103514688/103507069/103505693/108254142/103513318/103513670/103508354/103513768/103505652/103506284/103519528/103510622/103511747/103512029/103509444/103510846/103508050/103511180/103510037/103512477/103517120/103505238/103506248/103516335/103513411/103521826/103520506/103508615/103522748/103512931/103511244/103524889/103522243…
GO:0070013	intracellular organelle lumen	CC	0.0463918	0.0463918	0.596248	120	-0.431559	-1.36511	103522749/103519887/103524189/103523237/103517554/103524511/103507931/103514688/103507069/103505693/108254142/103513318/103513670/103508354/103513768/103505652/103506284/103519528/103510622/103511747/103512029/103509444/103510846/103508050/103511180/103510037/103512477/103517120/103505238/103506248/103516335/103513411/103521826/103520506/103508615/103522748/103512931/103511244/103524889/103522243…
GO:0016757	glycosyltransferase activity	MF	0.000876001	0.000876001	0.328003	71	0.554574	1.79779	103522072/103517756/103507989/103508265/103507580/103512536/103505501/103517759/103520982/103523694/103509438
GO:0140640	catalytic activity, acting on a nucleic acid	MF	0.0009393	0.0009393	0.328003	224	-0.474489	-1.60486	103515329/103522952/103523607/103512023/103524056/103508606/103505462/103521368/103519482/103523172/103522808/103524125/103517778/103514146/108254215/103517033/103506866/103519614/103520917/103515793/103521269/108253141/103523251/103519612/103522972/103519611/103522523/103505947/103516843/103506248/103516812/103518405/103518404/103519613/103518975/103505546/103518406/103521278/103520506/103509247…
GO:0016758	hexosyltransferase activity	MF	0.00130002	0.00130002	0.328003	44	0.636099	1.86721	103522072/103517756/103507989/103505501/103517759/103520982/103523694/103509438
GO:0008194	UDP-glycosyltransferase activity	MF	0.00135688	0.00135688	0.328003	21	0.765234	1.97743	103517756/103507989/103508265/103507580/103517759/103520982/103523694/103509438
GO:0030527	structural constituent of chromatin	MF	0.00198504	0.00198504	0.328003	36	-0.679552	-1.80506	103514548/103518304/103519648/103519434/103521375/103515905/103523987/103515903/103519432/103519656/103519435/103519649/103521376/103518305/103521373/103519655/103519431/108253721/103515915/103519658/103515906/103523988/103519647/103521228/103518306/103521374/103524041/103524173/103514550/108253719/103507294
GO:0003676	nucleic acid binding	MF	0.00209296	0.00209296	0.328003	739	-0.367145	-1.35146	103518402/103521858/103514659/103514741/103524592/103514426/103514237/103506458/103522027/108254263/103511986/103511747/103519385/103507619/103516642/103511698/103510157/103515463/103505711/103522137/103522681/103512510/103523442/103513429/103518502/103514478/103521764/103515329/103522952/108253039/103510011/103525047/103523319/103505602/103508606/103514552/103524971/103511106/103515891/103520963…
GO:0004386	helicase activity	MF	0.00227408	0.00227408	0.328003	64	-0.575065	-1.6697	103512322/103515329/103522952/103524056/103508606/103519482/103522808/103514146/108254215/103517033/103506866/103520917/103515793/103523251/103522972/103522523/103516843/103516812/103515444/103522876/103521099/103519071/103507785/103514894/103522836/103524635/103513503/103513465/103523197/103522643/103523363/103523230/103525024
GO:0003774	cytoskeletal motor activity	MF	0.00243033	0.00243033	0.328003	35	-0.655259	-1.73138	103511237/103509072/108252000/103520358/103523425/103521631/103524687/103520768/103515938/103515939/103524109/103523672/103522504/103506183
GO:0005543	phospholipid binding	MF	0.00283285	0.00283285	0.356839	25	0.699233	1.83869	103515313/103507442/103504898/103507710/108252162/103516095/103520959/103508431/103520579
GO:0016829	lyase activity	MF	0.0033418	0.0033418	0.383995	53	0.588632	1.81341	103510498/103514557/103518763/108254548/103520977/108253737/103519635/103517870/103520978/108253090/103518514/103506758/103509442
GO:0003777	microtubule motor activity	MF	0.00400927	0.00400927	0.398706	24	-0.718561	-1.78431	103511237/103509072/108252000/103520358/103523425/103521631/103524687/103515938/103515939/103524109/103523672/103522504/103506183
GO:0008375	acetylglucosaminyltransferase activity	MF	0.00495783	0.00495783	0.425804	5	0.918288	1.7722	103517756/103517759/103520982/103523694
GO:0016831	carboxy-lyase activity	MF	0.00658102	0.00658102	0.498812	8	0.850317	1.78731	103514557/103518763/103517870/103520978
GO:0030170	pyridoxal phosphate binding	MF	0.00686387	0.00686387	0.498812	21	0.708389	1.83054	103510498/103514557
GO:0070279	vitamin B6 binding	MF	0.00686387	0.00686387	0.498812	21	0.708389	1.83054	103510498/103514557
GO:0046914	transition metal ion binding	MF	0.00821458	0.00821458	0.499421	214	-0.426917	-1.43838	103518405/103516254/103523545/103518404/103513967/103506045/103510835/103511283/103523568/103518406/103521278/103520506/103521275/108251874/103521276/103521277/103519111/103517236/103519071/103524062/103517002/103522068/108253146/103517010/108252012/103521714/103514626/108253786/103512421/108252654/103516263/103506550/103524966/103509837/103519700/103506495/108254560/103517040/103517290/103515038…
GO:0042302	structural constituent of cuticle	MF	0.0083842	0.0083842	0.499421	42	0.566301	1.64417	103515658/103519740/103506128/103522242/103512186/103515362/103524070/103519657/103514153/103507855/103506880/103522878/103513798/103512170/103512800/103519424/103516677/103521394/103512985/103518937/103512961/103510569
GO:0019842	vitamin binding	MF	0.00998761	0.00998761	0.499421	32	0.619252	1.7232	103510498/103514557/103514670/108254548/103519217
GO:0016830	carbon-carbon lyase activity	MF	0.0103226	0.0103226	0.499421	17	0.742597	1.84307	103510498/103514557
GO:0046982	protein heterodimerization activity	MF	0.0134733	0.0134733	0.499421	43	-0.596786	-1.63556	103514548/103518304/103519648/103521375/103515905/103523987/103515903/103519432/103524889/103511392/103519656/103519435/103519649/103521376/103518305/103521373/103519655/103519431/108253721/103524181/103519658/103515906/103523988/103519647/103523994/103521374/103524173/103514550/108253719/103507294
GO:0004100	chitin synthase activity	MF	0.0170461	0.0170461	0.526418	3	0.931393	1.53176	103517756/103517759/103523694
GO:0035091	phosphatidylinositol binding	MF	0.0175199	0.0175199	0.526418	17	0.72059	1.78845	103515313/103507442/108252162/103516095/103520959/103520579
GO:0016209	antioxidant activity	MF	0.0195394	0.0195394	0.526418	24	0.624157	1.65058	103510881/103506134/103516067/103509866
GO:0008417	fucosyltransferase activity	MF	0.020356	0.020356	0.526418	3	0.926188	1.5232	103522072
GO:0004601	peroxidase activity	MF	0.0224989	0.0224989	0.526418	16	0.708979	1.7298	103510881/103506134/103516067/103509866
GO:0016684	oxidoreductase activity, acting on peroxide as acceptor	MF	0.0224989	0.0224989	0.526418	16	0.708979	1.7298	103510881/103506134/103516067/103509866
GO:0003682	chromatin binding	MF	0.0238071	0.0238071	0.526418	6	-0.827527	-1.56372	103520086/103520715/103511912/103520087/103510716
GO:0008289	lipid binding	MF	0.0256828	0.0256828	0.526418	44	0.526608	1.54581	103515313/103507442/103504898/103507710/108252162/103516095/103520959/103508431/103520579/103512503/103509303
GO:0016887	ATP hydrolysis activity	MF	0.0288077	0.0288077	0.526418	74	-0.497898	-1.46793	103506396/103508854/103511601/103506949/103515459/103523772/103511084/103508199/108252110/103520640/103515329/103523954/108254215/103507364/103523251/103519579/103524180/103523487/103518975/103505285/103522876/103517074/103509713/103505774/103508602/103520041/103506756/103514501/103524182/108254342/103513465/103522643/103509734
GO:0016772	transferase activity, transferring phosphorus-containing groups	MF	0.0290023	0.0290023	0.526418	306	-0.382463	-1.335	103524773/103505462/103521368/103523172/103524125/108252415/103523587/108254141/103507434/103513935/103519614/103521269/103519612/103519611/103521418/103505145/103505947/103525057/103522174/103506248/103518405/103524215/103518404/103512965/103516529/103519613/103523978/103523448/103524303/103523761/103523762/103505546/103518406/103504879/103506427/103521278/103520506/103523389/103512225/103509247…
GO:0043022	ribosome binding	MF	0.0332626	0.0332626	0.526418	5	-0.829586	-1.50406	103505096/103512534/103519671/103507715
GO:0008270	zinc ion binding	MF	0.035533	0.035533	0.526418	154	-0.42778	-1.39235	103517913/103518405/103523545/103518404/103513967/103506045/103510835/103511283/103523568/103518406/103521278/103520506/103521275/103521276/103521277/103519111/103517236/103519071/103524062/103517002/103522068/108253146/103517010/108252012/108253786/103512421/103509837/103506495/108254560/103517040/103517290/103515038/108252308/103507159/103517289/103524225/103524815/103513458/103509510/103505489…
GO:0008061	chitin binding	MF	0.0356486	0.0356486	0.526418	20	0.631227	1.61829	103508934/103517319/103505084/103516900/103509681/103509683/103512248/103523779/103518373/103513652/103514131/103517321/103515273/103514896/103509779/103508844
GO:0045505	dynein intermediate chain binding	MF	0.0358326	0.0358326	0.526418	12	-0.72862	-1.59754	103522891/103511237/103520358/103523425/103521631/103524109/103523672/103522504
GO:0034235	GPI anchor binding	MF	0.0362187	0.0362187	0.526418	7	0.801049	1.64591	103507442/108252162/103520579
GO:0051861	glycolipid binding	MF	0.0362187	0.0362187	0.526418	7	0.801049	1.64591	103507442/108252162/103520579
GO:0016878	acid-thiol ligase activity	MF	0.0379967	0.0379967	0.546631	3	-0.905743	-1.45952	103511964/103506896
GO:0016301	kinase activity	MF	0.039653	0.039653	0.550907	215	-0.397575	-1.33905	103521418/103505145/103525057/103522174/103524215/103512965/103516529/103523978/103523448/103524303/103523761/103523762/103504879/103506427/103523389/103512225/103522407/103507905/103513168/103521921/103505365/103512839/103511412/103523979/103519945/103521923/103509848/103521894/103524217/103509632/103516039/103505930/103520724/103513647/103513997/103509622/103516629/103521298/103508756/103509104…
GO:0051213	dioxygenase activity	MF	0.0427632	0.0427632	0.581515	18	-0.664362	-1.56434	103522191/103506550/103519700/103515249/103522583/103522345/103521993
GO:0043021	ribonucleoprotein complex binding	MF	0.0427794	0.0427794	0.581515	11	-0.741087	-1.61575	103505096/103514955/103512534/103519671/103507715
GO:0016706	2-oxoglutarate-dependent dioxygenase activity	MF	0.0434783	0.0434783	0.586793	6	-0.781175	-1.47613	103522422/103506550/103515249/103522345
GO:0008569	minus-end-directed microtubule motor activity	MF	0.0452522	0.0452522	0.596248	11	-0.737477	-1.60788	103522891/103511237/103520358/103523425/103521631/103524109/103523672/103522504
GO:0051959	dynein light intermediate chain binding	MF	0.0452522	0.0452522	0.596248	11	-0.737477	-1.60788	103522891/103511237/103520358/103523425/103521631/103524109/103523672/103522504
GO:0005096	GTPase activator activity	MF	0.0456411	0.0456411	0.596248	19	0.663227	1.68926	103517990/103517765/103520271/103516681/103522252/103524627
GO:0008173	RNA methyltransferase activity	MF	0.045977	0.045977	0.596248	17	-0.66586	-1.55328	103505437/103522089/103523606/103518637/103511803/103523751/103519876
GO:0140097	catalytic activity, acting on DNA	MF	0.0467033	0.0467033	0.596248	84	-0.464849	-1.39926	103521368/103522808/103524125/103514146/108254215/103519614/103521269/108253141/103523251/103519612/103519611/103518405/103518404/103519613/103518975/103505546/103518406/103521278/103521275/103521378/103521276/103523453/103521277/103522876/103523973/103521313/103521279/103518638/103524062/103514501/103521145/103510759/103515293/103513503/108254363/103513465/103522643
GO:0004181	metallocarboxypeptidase activity	MF	0.0495575	0.0495575	0.62844	5	-0.808704	-1.4662	108254560/103509510

## Sheet: Nymph_GO_set_enrich_DEGs_padj
GO_accession	Description	Term_type	pvalue	p.adjust	qvalue	setSize	enrichmentScore	NES	Gene_name_core_enrichment
GO:0006338	chromatin remodeling	BP	0.00112604	0.00112604	0.884736	11	0.857961	1.7848	103518782/103523143
GO:0006120	mitochondrial electron transport, NADH to ubiquinone	BP	0.0028497	0.0028497	0.884736	5	-0.936381	-1.74286	103511409/103517602
GO:0000122	negative regulation of transcription by RNA polymerase II	BP	0.00285223	0.00285223	0.884736	4	-0.955258	-1.69539	103505840/103511368
GO:0009416	response to light stimulus	BP	0.00450713	0.00450713	0.884736	3	0.958904	1.52197	103509579
GO:0006261	DNA-templated DNA replication	BP	0.00888308	0.00888308	1	11	0.805382	1.67542	103514822
GO:0017004	cytochrome complex assembly	BP	0.0103614	0.0103614	1	4	-0.918382	-1.62995	103510576/103505116
GO:0019646	aerobic electron transport chain	BP	0.0117479	0.0117479	1	18	-0.702799	-1.7048	103521458/103506148/103517602
GO:0042775	mitochondrial ATP synthesis coupled electron transport	BP	0.0117479	0.0117479	1	18	-0.702799	-1.7048	103521458/103506148/103517602
GO:0010035	response to inorganic substance	BP	0.0129893	0.0129893	1	4	0.917897	1.56433	103522761/103524434
GO:0010038	response to metal ion	BP	0.0129893	0.0129893	1	4	0.917897	1.56433	103522761/103524434
GO:0070646	protein modification by small protein removal	BP	0.017681	0.017681	1	19	-0.683031	-1.68275	103515813/103506894/108253732/103524738/103514719
GO:0022904	respiratory electron transport chain	BP	0.020712	0.020712	1	22	-0.6498	-1.64246	103521458/103506148/103517602
GO:0006119	oxidative phosphorylation	BP	0.0231213	0.0231213	1	21	-0.672904	-1.71618	103521458/103506148/103517602
GO:0045005	DNA-templated DNA replication maintenance of fidelity	BP	0.0246993	0.0246993	1	3	0.917161	1.45572	103514822
GO:0042773	ATP synthesis coupled electron transport	BP	0.0249347	0.0249347	1	20	-0.67304	-1.69205	103521458/103506148/103517602
GO:0031399	regulation of protein modification process	BP	0.0285503	0.0285503	1	11	0.756432	1.57359	103508682/103515736/103513415
GO:0009060	aerobic respiration	BP	0.029056	0.029056	1	40	-0.527561	-1.4943	103515694/103521458/103513073/103506148/103513212/103517602
GO:0022900	electron transport chain	BP	0.0321157	0.0321157	1	26	-0.617632	-1.62915	103521458/103506148/103517602
GO:0015980	energy derivation by oxidation of organic compounds	BP	0.0327653	0.0327653	1	48	-0.509611	-1.50161	103515694/103521458/103513073/103515984/103506148/103513212/103517602
GO:0006613	cotranslational protein targeting to membrane	BP	0.0403545	0.0403545	1	6	-0.834847	-1.65092	103522845/103512438
GO:0006614	SRP-dependent cotranslational protein targeting to membrane	BP	0.0403545	0.0403545	1	6	-0.834847	-1.65092	103522845/103512438
GO:0006310	DNA recombination	BP	0.0405186	0.0405186	1	17	0.688755	1.56836	103518782/103513465
GO:0046488	phosphatidylinositol metabolic process	BP	0.0411392	0.0411392	1	30	0.59773	1.52458	103509279/103518848/103516302/103506326/103517789
GO:0016579	protein deubiquitination	BP	0.0431229	0.0431229	1	16	-0.672413	-1.59813	103523139/103515813/108253732/103514719
GO:0035304	regulation of protein dephosphorylation	BP	0.0437063	0.0437063	1	5	0.855275	1.54012	103508682
GO:0006091	generation of precursor metabolites and energy	BP	0.0449264	0.0449264	1	66	-0.466077	-1.44728	103515694/103510040/103521458/103513073/103515984/103510946/103506148/103513212/103517602
GO:0016255	attachment of GPI anchor to protein	BP	0.0454545	0.0454545	1	5	0.854907	1.53946	103509279/103506326
GO:0001578	microtubule bundle formation	BP	0.0459184	0.0459184	1	7	0.805426	1.57326	103514487/103523170/103507058/103512847
GO:0035082	axoneme assembly	BP	0.0459184	0.0459184	1	7	0.805426	1.57326	103514487/103523170/103507058/103512847
GO:0009628	response to abiotic stimulus	BP	0.0480274	0.0480274	1	9	0.747496	1.51832	103509579/103513585/103512913/103522525/103515454
GO:0035303	regulation of dephosphorylation	BP	0.0481928	0.0481928	1	6	0.813681	1.51902	103508682
GO:0070603	SWI/SNF superfamily-type complex	CC	0.00344442	0.00344442	0.884736	13	0.806249	1.73843	103518782
GO:1904949	ATPase complex	CC	0.00344442	0.00344442	0.884736	13	0.806249	1.73843	103518782
GO:0016592	mediator complex	CC	0.00484908	0.00484908	0.884736	12	0.811017	1.7122	103505567
GO:0031011	Ino80 complex	CC	0.0091744	0.0091744	1	5	0.900785	1.62207	103518782
GO:0097346	INO80-type complex	CC	0.0091744	0.0091744	1	5	0.900785	1.62207	103518782
GO:0005786	signal recognition particle, endoplasmic reticulum targeting	CC	0.0153761	0.0153761	1	3	-0.942467	-1.56269	103508514/103512438
GO:0048500	signal recognition particle	CC	0.0153761	0.0153761	1	3	-0.942467	-1.56269	103508514/103512438
GO:0000228	nuclear chromosome	CC	0.0157012	0.0157012	1	13	0.750375	1.61796	103518782
GO:0042995	cell projection	CC	0.0213563	0.0213563	1	55	0.537373	1.50978	108254065/103508112/103514487/103510890/103506711/103523170/103506069/108254430/103507058/103518530/103509703/103522254/103523029/103519730/103523911/103519719/103517175/103514536/103518658/103519025/103511440/103517176/103513921
GO:0031090	organelle membrane	CC	0.0222469	0.0222469	1	264	-0.348861	-1.29659	103509838/103523153/103512835/103511493/103516169/103505288/103505746/103520120/103513364/103519805/103516786/103504909/103522285/103505046/103511951/103522072/103507448/103523562/103520615/103524439/103509290/103512376/103511381/103519513/103524071/103520065/103516148/103507007/103521458/103517181/103521929/103509201/103518288/103513625/103513681/103510079/103513491/103506148/103523921/103511040…
GO:0005930	axoneme	CC	0.025869	0.025869	1	8	0.800049	1.58515	103514487/103510890/103523170/103507058/103523911
GO:0032838	plasma membrane bounded cell projection cytoplasm	CC	0.025869	0.025869	1	8	0.800049	1.58515	103514487/103510890/103523170/103507058/103523911
GO:0097014	ciliary plasm	CC	0.025869	0.025869	1	8	0.800049	1.58515	103514487/103510890/103523170/103507058/103523911
GO:0099568	cytoplasmic region	CC	0.025869	0.025869	1	8	0.800049	1.58515	103514487/103510890/103523170/103507058/103523911
GO:0008303	caspase complex	CC	0.0294046	0.0294046	1	7	0.814398	1.59078	103509279/103506326
GO:0042765	GPI-anchor transamidase complex	CC	0.0294046	0.0294046	1	7	0.814398	1.59078	103509279/103506326
GO:0005740	mitochondrial envelope	CC	0.0414546	0.0414546	1	105	-0.405785	-1.34699	103524439/103512376/103516148/103521458/103518288/103513681/103510079/103506148/103511040/103510252/103509410/103522284/103517602
GO:0005747	mitochondrial respiratory chain complex I	CC	0.0437063	0.0437063	1	5	0.856443	1.54222	103513178
GO:0000123	histone acetyltransferase complex	CC	0.0439367	0.0439367	1	12	0.729711	1.54054	103520441/103523143/103513168/103517568
GO:0031966	mitochondrial membrane	CC	0.0448357	0.0448357	1	98	-0.423269	-1.38314	103524439/103512376/103516148/103521458/103518288/103513681/103510079/103506148/103511040/103510252/103509410/103522284/103517602
GO:0031967	organelle envelope	CC	0.046307	0.046307	1	122	-0.386235	-1.31171	103524439/103512376/103516148/103521458/103518288/103513681/103510079/103506148/103511040/103510252/103509410/103522284/103517602
GO:0031975	envelope	CC	0.046307	0.046307	1	122	-0.386235	-1.31171	103524439/103512376/103516148/103521458/103518288/103513681/103510079/103506148/103511040/103510252/103509410/103522284/103517602
GO:0005929	cilium	CC	0.0497667	0.0497667	1	50	0.532605	1.47615	108254065/103508112/103514487/103510890/103506711/103523170/108254430/103507058/103518530/103509703/103522254/103523029/103519730/103523911/103517175/103514536/103518658/103519025
GO:0120025	plasma membrane bounded cell projection	CC	0.0497667	0.0497667	1	50	0.532605	1.47615	108254065/103508112/103514487/103510890/103506711/103523170/108254430/103507058/103518530/103509703/103522254/103523029/103519730/103523911/103517175/103514536/103518658/103519025
GO:0052866	phosphatidylinositol phosphate phosphatase activity	MF	0.00213819	0.00213819	0.884736	3	0.970792	1.54084	103518848
GO:0008641	ubiquitin-like modifier activating enzyme activity	MF	0.00296849	0.00296849	0.884736	9	-0.877289	-1.88907	103513305/103521120/103522101/103524993
GO:0016877	ligase activity, forming carbon-sulfur bonds	MF	0.00423428	0.00423428	0.884736	12	-0.821563	-1.91649	103513305/103521120/103522101/103511964/103524993
GO:0004659	prenyltransferase activity	MF	0.00424795	0.00424795	0.884736	4	-0.94801	-1.68253	103523158/103517803
GO:0005319	lipid transporter activity	MF	0.00716468	0.00716468	1	8	0.848297	1.68074	103507317/103505252/108254328
GO:0044183	protein folding chaperone	MF	0.00965563	0.00965563	1	34	0.635269	1.6602	103506759/103518800/103525019/103513940/103513952/103513939/103513941/103513951
GO:0140662	ATP-dependent protein folding chaperone	MF	0.014702	0.014702	1	33	0.635615	1.64125	103506759/103518800/103525019/103513940/103513952/103513939/103513941/103513951
GO:0019783	ubiquitin-like protein peptidase activity	MF	0.0149073	0.0149073	1	22	-0.674753	-1.70553	103505482/103505718/103515813/108253732/103514719
GO:0008312	7S RNA binding	MF	0.0153761	0.0153761	1	3	-0.942467	-1.56269	103508514/103512438
GO:0101005	deubiquitinase activity	MF	0.019624	0.019624	1	21	-0.679078	-1.73192	103505482/103505718/103515813/108253732/103514719
GO:0003697	single-stranded DNA binding	MF	0.0238525	0.0238525	1	3	0.919666	1.45969	103514822
GO:0005215	transporter activity	MF	0.0252287	0.0252287	1	256	0.387603	1.31978	103510277/103507317/103511420/103515079/108254159/103521813/103513338/103522880/103505618/103513338/108253332/103506396/103508622/103508625/103523129/108253849/103506443/103509203/103518045/103521377/103505252/108254328/103518386/103508270/103523504/103513986/103515083/108252614/108253961/103509998/103512668/103517927/103515735/103519629/108253343/103505386/103524045
GO:0004222	metalloendopeptidase activity	MF	0.0259053	0.0259053	1	19	0.69417	1.62443	108254306/103514916/103509488/103522390/103522282/103516775/103509740/103511909/103523071
GO:0015267	channel activity	MF	0.0261765	0.0261765	1	75	0.506326	1.49711	108254159/103521813/103513338/103505618/103513338/103523129/103521377/103518386/108252614/103515735/108253343/103524045/103506853/103514754/103520845/103518407/103523817/103517539/103514514/103516491/103519457/103507743/103507387/103515723/103515417/103516197
GO:0022803	passive transmembrane transporter activity	MF	0.0261765	0.0261765	1	75	0.506326	1.49711	108254159/103521813/103513338/103505618/103513338/103523129/103521377/103518386/108252614/103515735/108253343/103524045/103506853/103514754/103520845/103518407/103523817/103517539/103514514/103516491/103519457/103507743/103507387/103515723/103515417/103516197
GO:0005216	ion channel activity	MF	0.0289042	0.0289042	1	72	0.502222	1.47089	108254159/103521813/103513338/103505618/103513338/103523129/103521377/103518386/108252614/103515735/108253343/103506853/103514754/103520845/103518407/103523817/103517539/103514514/103519457/103507743/103507387/103515723/103515417/103516197
GO:0042277	peptide binding	MF	0.0311392	0.0311392	1	5	-0.868901	-1.61727	103523338/103512438/103517331
GO:0015318	inorganic molecular entity transmembrane transporter activity	MF	0.0315243	0.0315243	1	116	0.443844	1.38226	103515079/108254159/103521813/103513338/103505618/103513338/103523129/103521377/103518386/103515083/108252614/103512668/103515735/103519629/108253343/103505386/103506853/103512913/103520857/103514754/103520845/103518407/103523817/103517539/103514514/103519457/103509706/103507743/103507387/103515723/103515417/103516197
GO:0004843	cysteine-type deubiquitinase activity	MF	0.031893	0.031893	1	20	-0.661368	-1.6627	103505482/103515813/108253732/103514719
GO:0004298	threonine-type endopeptidase activity	MF	0.0351592	0.0351592	1	4	-0.874878	-1.55274	103520961/103505261
GO:0070003	threonine-type peptidase activity	MF	0.0351592	0.0351592	1	4	-0.874878	-1.55274	103520961/103505261
GO:0004983	neuropeptide Y receptor activity	MF	0.0490566	0.0490566	1	3	0.912867	1.4489	103519157
