# Supplementary material for: An insect virus differentially alters gene expression among life stages of an insect vector and enhances bacterial phytopathogen transmission
Source: J Virol. 2024 Dec 23;99(1):e01630-24. doi: 10.1128/jvi.01630-24 (PMC11784072; doi:10.1128/jvi.01630-24)
Supplement: Table S4 — Summary of all Kyoto Encyclopedia of Genes and Genomes (KEGG) enrichment analysis in viruliferous Diaphorina citri adults and nymphs. [file jvi.01630-24-s0004.xlsx]

## Sheet: Adult_keeg_set_enrich_DEGs_padj
Description_Term	ID	pvalue	p.adjust	qvalue	setSize	enrichmentScore	NES	core_enrichment
Various types of N-glycan biosynthesis - Diaphorina citri (Asian citrus psyllid)	dci00513	0.000306937	0.000306937	0.0217151	33	0.730206	2.06731	103512791
Histidine metabolism - Diaphorina citri (Asian citrus psyllid)	dci00340	0.000511902	0.000511902	0.0217151	7	0.939387	1.95041	103514557
Pantothenate and CoA biosynthesis - Diaphorina citri (Asian citrus psyllid)	dci00770	0.000547196	0.000547196	0.0217151	11	0.884827	2.02265	103510498/103505681
Other glycan degradation - Diaphorina citri (Asian citrus psyllid)	dci00511	0.000864553	0.000864553	0.0217151	17	0.818167	2.04122	103512791/103505234/103522184/103524288
beta-Alanine metabolism - Diaphorina citri (Asian citrus psyllid)	dci00410	0.000874126	0.000874126	0.0217151	21	0.780138	2.0327	103510498/103505681
Lysosome - Diaphorina citri (Asian citrus psyllid)	dci04142	0.00114679	0.00114679	0.0237405	92	0.539474	1.82748	103506565/103517846/103505234/103522383/103522184/103524288/108253580
Taurine and hypotaurine metabolism - Diaphorina citri (Asian citrus psyllid)	dci00430	0.00656513	0.00656513	0.116494	8	0.858939	1.82654	103510498
Porphyrin metabolism - Diaphorina citri (Asian citrus psyllid)	dci00860	0.00924407	0.00924407	0.143526	30	-0.664235	-1.69761	103510077/103508307/103513458/103519932
Glycosphingolipid biosynthesis - lacto and neolacto series - Diaphorina citri (Asian citrus psyllid)	dci00601	0.0118412	0.0118412	0.163422	4	0.915026	1.66133	103522072/103505501
Apoptosis - fly - Diaphorina citri (Asian citrus psyllid)	dci04214	0.0138933	0.0138933	0.172569	39	0.573027	1.67363	103518235/103507530/103523759/103507117/103513681/103523758/103511399/103519231/103508755
Glycosphingolipid biosynthesis - globo and isoglobo series - Diaphorina citri (Asian citrus psyllid)	dci00603	0.0153571	0.0153571	0.17341	7	0.848687	1.7621	103522072/103505501
Amino sugar and nucleotide sugar metabolism - Diaphorina citri (Asian citrus psyllid)	dci00520	0.0180292	0.0180292	0.186618	37	0.569507	1.65055	103517756/108252063/103512195/103516316/103520945/103517867/103506244/113470298/103514039/103512317/103514611/103505156
Lipoic acid metabolism - Diaphorina citri (Asian citrus psyllid)	dci00785	0.0266565	0.0266565	0.254694	22	-0.664212	-1.60401	103504923/103524800/103513217
Protein processing in endoplasmic reticulum - Diaphorina citri (Asian citrus psyllid)	dci04141	0.0306927	0.0306927	0.262198	119	0.395374	1.40015	103507632/103506324/103523921/103518841/103508037/103513585/103524844
Proteasome - Diaphorina citri (Asian citrus psyllid)	dci03050	0.0316638	0.0316638	0.262198	49	-0.548443	-1.52106	103518773/103515997/103509734
Viral life cycle - HIV-1 - Diaphorina citri (Asian citrus psyllid)	dci03250	0.0370035	0.0370035	0.276408	26	-0.62304	-1.55368	103516372/113472456/103521401/103513844/103513867/103512383
Caffeine metabolism - Diaphorina citri (Asian citrus psyllid)	dci00232	0.0387475	0.0387475	0.276408	3	0.896181	1.50189	103506383/103506446
Circadian rhythm - fly - Diaphorina citri (Asian citrus psyllid)	dci04711	0.0423178	0.0423178	0.276408	4	-0.870216	-1.46792	103505841/103524986
Glycosaminoglycan degradation - Diaphorina citri (Asian citrus psyllid)	dci00531	0.0433124	0.0433124	0.276408	12	0.708243	1.65839	103517846
Metabolism of xenobiotics by cytochrome P450 - Diaphorina citri (Asian citrus psyllid)	dci00980	0.0447625	0.0447625	0.276408	28	0.579986	1.58997	103512222
Drug metabolism - cytochrome P450 - Diaphorina citri (Asian citrus psyllid)	dci00982	0.0467317	0.0467317	0.276408	26	0.587516	1.59418	103512222

## Sheet: Nymph_keeg_set_enrich_DEGs_padj
Description_Term	ID	pvalue	p.adjust	qvalue	setSize	enrichmentScore	NES	core_enrichment
Citrate cycle (TCA cycle) - Diaphorina citri (Asian citrus psyllid)	dci00020	0.00372266	0.00372266	0.324186	44	0.644438	1.74862	103509286/103513217
Nicotinate and nicotinamide metabolism - Diaphorina citri (Asian citrus psyllid)	dci00760	0.00581689	0.00581689	0.324186	13	-0.815607	-1.85976	103507312/103514483/103514020
Lysosome - Diaphorina citri (Asian citrus psyllid)	dci04142	0.00739144	0.00739144	0.324186	96	-0.494014	-1.61806	103524128/103515421/103514140/103511037/108254543/103523153/103515827/103515619/108253580/103505824/103513787/103519511/103524489/103524481/103524288/103505616/113471629/103522383/103522928/103520661/103513148/103508281/113470521/103506565
Wnt signaling pathway - Diaphorina citri (Asian citrus psyllid)	dci04310	0.0109048	0.0109048	0.358711	63	-0.545231	-1.65413	103510737/103506529/103509341/103516845/103512909/103518409/103519231/103509074/103516032/103512161/103520112/103524844/103516036/103510493/103511689/103512548
Biosynthesis of cofactors - Diaphorina citri (Asian citrus psyllid)	dci01240	0.014189	0.014189	0.373394	119	-0.445924	-1.51035	113468535/103513597/103511416/103512307/103506819/103517485/103508728/103506767/103510079/103512923/103517305/103524800/103514020/103510077/103515857/113470647
Sulfur metabolism - Diaphorina citri (Asian citrus psyllid)	dci00920	0.0290727	0.0290727	0.49326	8	0.800364	1.57116	103510561
Longevity regulating pathway - multiple species - Diaphorina citri (Asian citrus psyllid)	dci04213	0.0331937	0.0331937	0.49326	44	0.559567	1.51833	103506759/103513940/103513952/103513939/103513941/103506397/103520653/103517463
Glycine, serine and threonine metabolism - Diaphorina citri (Asian citrus psyllid)	dci00260	0.0370771	0.0370771	0.49326	24	-0.637265	-1.64133	103516692/103508737/103523907/108251832/103504923/103506693/103505071/103515857
Basal transcription factors - Diaphorina citri (Asian citrus psyllid)	dci03022	0.0433124	0.0433124	0.49326	27	-0.606105	-1.59793	108253394/103524889/103524219/103515337/108254555/108252735/103514358
SNARE interactions in vesicular transport - Diaphorina citri (Asian citrus psyllid)	dci04130	0.0489297	0.0489297	0.49326	21	0.637258	1.51936	103510301
